# Supplementary material for: Human Periodontal Ligament Stem Cell and Umbilical Vein Endothelial Cell Co-Culture to Prevascularize Scaffolds for Angiogenic and Osteogenic Tissue Engineering
Source: Int J Mol Sci. 2021 Nov 16;22(22):12363. doi: 10.3390/ijms222212363 (PMC8621970; doi:10.3390/ijms222212363)
Supplement: Supplementary file 1 [file ijms-22-12363-s001.zip]

Archive with 1 entries (1 files):
- ijms-1437086-supplementary.xlsx
