# Supplementary material for: Human Periodontal Ligament Stem Cell and Umbilical Vein Endothelial Cell Co-Culture to Prevascularize Scaffolds for Angiogenic and Osteogenic Tissue Engineering
Source: Int J Mol Sci. 2021 Nov 16;22(22):12363. doi: 10.3390/ijms222212363 (PMC8621970; doi:10.3390/ijms222212363)
Supplement: Supplementary file 1 [file ijms-22-12363-s001.zip › ijms-1437086-supplementary.xlsx]

## Sheet: Sheet1
CCK8	OD Value
Day(s)	hPDLSC						hUVEC						Co-culture
1	0.245167	0.233067	0.238167	0.237367	0.233	0.239067	0.183133	0.180767	0.180167	0.181	0.182033	0.182033	0.2007	0.192633	0.1937	0.190267	0.193167	0.1984
4	0.733133	0.749433	0.7312	0.7025	0.743267	0.744767	0.562233	0.509033	0.484367	0.4591	0.480067	0.4825	0.6661	0.643533	0.668533	0.6559	0.6661	0.599933
7	1.3219	1.30743	1.20613	1.29887	1.246	1.31207	0.690467	0.6272	0.599667	0.624233	0.6364	0.6491	0.8144	0.9287	0.8764	0.7513	0.7831	0.8629
10	1.48103	1.5149	1.45833	1.7096	1.55917	1.62553	0.6894	0.6966	0.6583	0.5541	0.6225	0.6614	0.950233	0.957133	0.8961	0.9203	0.945067	0.9082
14	1.7538	1.8105	1.688	1.7045	1.4673	1.5523	0.829233	0.761967	0.710767	0.706833	0.674333	0.691	1.07633	1.05367	0.993933	1.0179	0.855133	0.8215
PCR (VEGF)	Folds
	hPDLSC 7 days	hUVEC 7 days	Co-culture 7 days	hPDLSC 14 days	hUVEC 14 days	Co-culture 14 days
	1.88	0.17	3.39	2	0.74	4.66
	2.1	0.39	3.72	2.18	0.67	5.31
	2	0.38	3.86	2.4	0.74	4.82
	2.19	0.35	3.31	2.68	0.56	3.52
PCR (α-SMA)	Folds
	hPDLSC 7 days	Co-culture 7 days	hPDLSC 14 days	Co-culture 14 days
	1.38	2	3	25.36
	1.26	1.9	2.77	25.65
	1.25	1.56	2.31	22.91
	1.11	1.88	2.58	25.67
PCR (vWF)	Folds
	hUVEC 7 days	Co-culture 7 days	hUVEC 14 days	Co-culture 14 days
	298.6	99.62	179.77	42.06
	328.04	114.83	202.94	55.42
	298.94	117.71	202.66	51.64
	247.67	130.65	202.71	49.03
PCR (ALP)	Folds
	hPDLSC 7 days	Co-culture 7 days	hPDLSC 14 days	Co-culture 14 days
	1.69	2.6	8.1	21.06
	1.74	2.78	9.02	27.99
	1.29	2.53	6.87	26.06
	1.26	2.2	4.83	24.9
PCR (Runx2)	Folds
	hPDLSC 7 days	Co-culture 7 days	hPDLSC 14 days	Co-culture 14 days
	3.59	7.21	9.86	20.66
	3.73	7.16	11.51	22
	3.64	7.09	11.45	19.75
	4.12	6.95	10.58	21.11
PCR (Coll1)	Folds
	hPDLSC 7 days	Co-culture 7 days	hPDLSC 14 days	Co-culture 14 days
	0.9	2.13	1.85	5.99
	0.89	2.04	1.58	6.49
	0.89	2.06	1.75	6.59
	0.92	2.04	1.78	5.93
ALP Activity	mU/mg Protein
	hPDLSC 7 days	hUVEC 7 days	Co-culture 7 days	hPDLSC 14 days	hUVEC 14 days	Co-culture 14 days
	2.45421	0.3581	7.95218	8.4795	0.292129	11.5901
	2.40156	0.376796	7.37438	7.99045	0.269094	11.4826
	2.33237	0.356661	7.36627	7.88917	0.279564	11.5356
	2.51664	0.38111	7.63939	7.81281	0.310976	11.4627
	2.51739	0.349471	7.49607	8.19246	0.300505	11.1981
Vessel Length	mm/mm2
	14 days	21 days
	3.52142	13.7922
	10.076	18.3364
	1.9955	5.97083
	3.74577	5.98398
	3.48388	6.68108
	14.4438	21.4638
	13.9825	17.831
	7.8559	6.83397
	4.88855	18.9328
	2.78785	10.6734
	3.33037	11.5984
	4.60487	13.4659
	9.2155	13.8511
	3.5124	15.5746
	4.77187	12.206
Number of Junction	number/mm2
	14 days	21 days
	8.33333	25
	16.6667	15
	5	18.3333
	6.66667	20
	6.66667	15
	10	66.6667
	13.3333	26.6667
	21.6667	26.6667
	10	63.3333
	1.66667	20
	8.33333	36.6667
	5	38.3333
	15	33.3333
	6.66667	26.6667
	11.6667	28.3333
